# Supplementary material for: Inferring the temperature dependence of population parameters: the effects of experimental design and inference algorithm
Source: Ecol Evol. 2014 Dec 2;4(24):4736–50. doi: 10.1002/ece3.1309 (PMC4278823; doi:10.1002/ece3.1309)
Supplement: Supplementary file 2 — Data S1. Time series of the species Paramecium caudatum at different temperatures. [file ece30004-4736-sd2.csv]

day	temperature	species	replicate	individuals	fracsamp
0	18	paramecium	1	51	0.01
1	18	paramecium	1	425.4413954	0.004701
2	18	paramecium	1	587.0267097	0.003407
3	18	paramecium	1	1191.611058	0.004196
4	18	paramecium	1	3836.317136	0.003128
5	18	paramecium	1	15740.12056	0.002986
6	18	paramecium	1	32212.39184	0.000745055
7	18	paramecium	1	36785.53955	0.00065243
8	18	paramecium	1	20027.56688	0.000699036
10	18	paramecium	1	31238.23861	0.002657
20	18	paramecium	1	29025.41406	0.000482336
0	18	paramecium	2	51	0.01
1	18	paramecium	2	0	0.004197
2	18	paramecium	2	0	0.004063
3	18	paramecium	2	1104.362231	0.003622
4	18	paramecium	2	4996.668887	0.003002
5	18	paramecium	2	16871.60423	0.003497
6	18	paramecium	2	24397.24455	0.003484
7	18	paramecium	2	16406.76218	0.002011366
8	18	paramecium	2	31301.04777	0.000830643
10	18	paramecium	2	29419.97592	0.000577839
20	18	paramecium	2	53602.58491	0.000279837
0	18	paramecium	3	51	0.01
1	18	paramecium	3	0	0.004455
2	18	paramecium	3	299.850075	0.003335
3	18	paramecium	3	1088.850174	0.004592
4	18	paramecium	3	4755.434783	0.002944
5	18	paramecium	3	10474.43007	0.003246
6	18	paramecium	3	23504.2735	0.002808
7	18	paramecium	3	20107.84602	0.001243296
8	18	paramecium	3	19548.25792	0.001023109
10	18	paramecium	3	37959.81896	0.000605904
20	18	paramecium	3	43093.04459	0.000487318
0	20	paramecium	1	51	0.01
1	20	paramecium	1	168.9760054	0.005918
2	20	paramecium	1	1009.336361	0.003963
3	20	paramecium	1	3641.881639	0.003295
4	20	paramecium	1	22946.45826	0.003007
5	20	paramecium	1	22807.74967	0.00083305
6	20	paramecium	1	29055.69007	0.00092925
7	20	paramecium	1	50918.2127	0.000392787
8	20	paramecium	1	31789.85537	0.000566218
10	20	paramecium	1	31233.13045	0.000448242
21	20	paramecium	1	41613.66558	0.000600764
0	20	paramecium	2	51	0.01
1	20	paramecium	2	0	0.005113
2	20	paramecium	2	800.4268943	0.003748
3	20	paramecium	2	3601.440576	0.003332
4	20	paramecium	2	19004.8376	0.002894
5	20	paramecium	2	24762.0464	0.000605766
6	20	paramecium	2	37444.80986	0.000827885
7	20	paramecium	2	37401.7062	0.000481261
8	20	paramecium	2	8926.792693	0.000560112
10	20	paramecium	2	24007.80305	0.000458184
21	20	paramecium	2	29231.49662	0.000478935
0	20	paramecium	3	51	0.01
1	20	paramecium	3	433.9336082	0.004609
2	20	paramecium	3	0	0.003825
3	20	paramecium	3	2721.088435	0.003675
4	20	paramecium	3	15235.45706	0.00361
5	20	paramecium	3	40045.99905	0.00097388
6	20	paramecium	3	35398.69692	0.000988737
7	20	paramecium	3	16771.95309	0.000834727
8	20	paramecium	3	43521.73337	0.000643357
10	20	paramecium	3	22500.979	0.000444425
21	20	paramecium	3	32430.74929	0.000555029
0	22	paramecium	1	51	0.01
1	22	paramecium	1	0	0.004845
2	22	paramecium	1	1170.960187	0.00427
3	22	paramecium	1	12855.83104	0.003267
4	22	paramecium	1	21914.66901	0.00177963
5	22	paramecium	1	9693.075086	0.001753829
6	22	paramecium	1	16877.11792	0.001125785
8	22	paramecium	1	18090.33769	0.000773894
40	22	paramecium	1	9481.31623	0.003586
41	22	paramecium	1	38247.69056	0.000470617
42	22	paramecium	1	9917.823746	0.003529
43	22	paramecium	1	10244.04941	0.003319
46	22	paramecium	1	11404.72879	0.003595
0	22	paramecium	2	51	0.01
1	22	paramecium	2	0	0.004839
2	22	paramecium	2	2144.899905	0.004196
3	22	paramecium	2	12528.76502	0.003911
4	22	paramecium	2	37993.36038	0.002711
5	22	paramecium	2	41165.5685	0.000534427
6	22	paramecium	2	15352.85587	0.000455941
8	22	paramecium	2	33130.76453	0.000754586
40	22	paramecium	2	48476.69127	0.00080451
41	22	paramecium	2	48115.31586	0.000519585
42	22	paramecium	2	31668.96775	0.000978876
43	22	paramecium	2	26708.28998	0.002883
46	22	paramecium	2	23043.03626	0.002951
0	22	paramecium	3	51	0.01
1	22	paramecium	3	242.3067604	0.004127
2	22	paramecium	3	1178.20324	0.003395
3	22	paramecium	3	17341.04046	0.003633
4	22	paramecium	3	34823.14231	0.003647
5	22	paramecium	3	21597.70141	0.001296434
6	22	paramecium	3	17647.55482	0.001359962
8	22	paramecium	3	8006.286603	0.000999215
40	22	paramecium	3	37760.41968	0.000900414
41	22	paramecium	3	10072.39534	0.003177
42	22	paramecium	3	35000.44538	0.000371424
43	22	paramecium	3	42079.81547	0.00076046
46	22	paramecium	3	46670.86057	0.000857066
0	24	paramecium	1	51	0.01
1	24	paramecium	1	410.2564103	0.004875
2	24	paramecium	1	4593.741028	0.003483
3	24	paramecium	1	22120.22896	0.002079544
4	24	paramecium	1	23252.56556	0.000774108
5	24	paramecium	1	21388.64955	0.00074806
6	24	paramecium	1	22410.09091	0.000758587
8	24	paramecium	1	23931.11648	0.000919305
40	24	paramecium	1	20744.57686	0.000578464
0	24	paramecium	2	51	0.01
1	24	paramecium	2	581.2826972	0.005161
2	24	paramecium	2	6325.474411	0.003478
3	24	paramecium	2	25953.07956	0.001001808
4	24	paramecium	2	40405.57511	0.001163206
5	24	paramecium	2	21134.81801	0.001656035
6	24	paramecium	2	12487.98898	0.001121077
8	24	paramecium	2	21869.80043	0.000502977
40	24	paramecium	2	15956.7068	0.000752035
0	24	paramecium	3	51	0.01
1	24	paramecium	3	178.7310098	0.005595
2	24	paramecium	3	4962.131105	0.003829
3	24	paramecium	3	30172.41379	0.003248
4	24	paramecium	3	20352.18412	0.001326639
5	24	paramecium	3	20644.57934	0.001259411
6	24	paramecium	3	22764.93949	0.000527126
8	24	paramecium	3	35665.7284	0.000728991
40	24	paramecium	3	6395.90662	0.003127
0	26	paramecium	1	51	0.01
1	26	paramecium	1	0	0.004977
2	26	paramecium	1	16994.63327	0.003354
3	26	paramecium	1	17940.79242	0.001783645
4	26	paramecium	1	19536.96004	0.002149772
5	26	paramecium	1	13337.99987	0.000899685
7	26	paramecium	1	40794.7137	0.000735389
20	26	paramecium	1	46078.32985	0.000564257
40	26	paramecium	1	1289.906482	0.003101
0	26	paramecium	2	51	0.01
1	26	paramecium	2	1133.016089	0.004413
2	26	paramecium	2	15122.26512	0.003108
3	26	paramecium	2	23513.98482	0.002041338
4	26	paramecium	2	22916.67666	0.001003636
5	26	paramecium	2	10470.94184	0.001241531
7	26	paramecium	2	31162.34148	0.00070598
21	26	paramecium	2	56436.76121	0.000496131
40	26	paramecium	2	16592.82921	0.000542403
0	26	paramecium	3	51	0.01
1	26	paramecium	3	0	0.004772
2	26	paramecium	3	17215.07954	0.004589
3	26	paramecium	3	15556.90027	0.001414163
4	26	paramecium	3	13891.01543	0.001367791
5	26	paramecium	3	37428.75013	0.000721371
7	26	paramecium	3	18457.00195	0.00070434
21	26	paramecium	3	56662.9254	0.000741225
40	26	paramecium	3	0	0.003716
0	28	paramecium	1	51	0.01
1	28	paramecium	1	469.8144233	0.004257
2	28	paramecium	1	22089.18249	0.004844
3	28	paramecium	1	27963.69204	0.001430426
4	28	paramecium	1	17524.19766	0.000855959
5	28	paramecium	1	24246.04341	0.001484778
7	28	paramecium	1	38683.51861	0.000517016
0	28	paramecium	2	51	0.01
1	28	paramecium	2	364.5643456	0.005486
2	28	paramecium	2	20078.56831	0.004582
3	28	paramecium	2	23128.24314	0.001297115
4	28	paramecium	2	50320.51635	0.000695541
5	28	paramecium	2	38561.56566	0.000777977
7	28	paramecium	2	48303.83889	0.000703878
0	28	paramecium	3	51	0.01
1	28	paramecium	3	1137.915339	0.004394
2	28	paramecium	3	22636.48469	0.004506
3	28	paramecium	3	43915.42812	0.001252407
4	28	paramecium	3	10512.28806	0.000761014
5	28	paramecium	3	37777.15593	0.001058841
7	28	paramecium	3	8389.698427	0.00095355
